# Supplementary material for: Biomimetic Prosthetic Hand Enabled by Liquid Crystal Elastomer Tendons
Source: Micromachines (Basel). 2021 Jun 23;12(7):736. doi: 10.3390/mi12070736 (PMC8306406; doi:10.3390/mi12070736)
Supplement: Supplementary file 1 [file micromachines-12-00736-s001.zip]

Archive with 6 entries (5 files):
- Supplementary/Figures_final.PPT
- Supplementary/S1.wmv
- Supplementary/S2.wmv
- Supplementary/S3.wmv
- Supplementary/S4.wmv
- Supplementary/
